# Supplementary material for: Interactions between Obstructive Sleep Apnea Syndrome Severity, Obesity, Sex Difference and Attention-Deficit/Hyperactivity Disorder on Health-Related Quality of Life: A Non-Interventional Prospective Observational Study
Source: Biomedicines. 2022 Jul 1;10(7):1576. doi: 10.3390/biomedicines10071576 (PMC9313041; doi:10.3390/biomedicines10071576)
Supplement: Supplementary file 1 [file biomedicines-10-01576-s001.zip]

Archive with 1 entries (1 files):
- biomedicines-1766533-supplementary.pdf
